# Supplementary material for: Entangled Motifs in Membrane Protein Structures
Source: Int J Mol Sci. 2023 May 24;24(11):9193. doi: 10.3390/ijms24119193 (PMC10253074; doi:10.3390/ijms24119193)
Supplement: Supplementary file 1 [file ijms-24-09193-s001.zip]

Archive with 1 entries (1 files):
- ijms-2402082-supplementary.pdf
